# Supplementary material for: Study on the application of King’s combined uterine suture for hemostasis during cesarean section
Source: BMC Pregnancy Childbirth. 2021 Nov 10;21:762. doi: 10.1186/s12884-021-04231-4 (PMC8579605; doi:10.1186/s12884-021-04231-4)
Supplement: Supplementary file 2 — Additional file 2. [file 12884_2021_4231_MOESM2_ESM.zip]

Archive with 2 entries (2 files):
- Demonstration of the operation process of King's combined uterine suture.wmv
- Demonstration of the operation process of King's combined uterine suture.docx
